# Supplementary material for: Potential Reporting Bias in Neuroimaging Studies of Sex Differences
Source: Sci Rep. 2018 Apr 17;8:6082. doi: 10.1038/s41598-018-23976-1 (PMC5904173; doi:10.1038/s41598-018-23976-1)
Supplement: Supplementary file 1 — Supplementary Information [file 41598_2018_23976_MOESM1_ESM.xlsx]

## Sheet: db_for_florian
doi_pmid	sample_size	foci	year	task_code	magnet_t	slice_mm	software	spatial_smooth_mm	whole_aoi	correction
15004563	28	5	2004	motor_somatosensory	1.5	5	SPM	4	WB	none
15076743	24	1	2004	motor_somatosensory	1.5	4	SPM	12	WB	none
15589108	22	3	2004	cognitive	1.5	5	SPM	10	WB	unclear
10.1016/j.biopsych.2004.02.013	34	4	2004	mixed	3	5	SPM	8	WB	unclear
10.1016/j.evolhumbehav.2004.08.007	11	0	2004	motor_somatosensory	3	2	Non-SPM	6	WB	none
10.1097/00001756-200405190-00005	28	0	2004	cognitive	3	2	SPM	12	ROIs	none
15627602	20	3	2005	cognitive	1.5	4	SPM	6	WB	unclear
15680204	19	0	2005	cognitive	1.5	7	SPM	7	WB	unclear
15737663	27	6	2005	cognitive	1.5	5	SPM	10	WB	none
15850750	14	6	2005	motor_somatosensory	1.5	5	SPM	8	WB	none
16012355	23	5	2005	mixed	3	5	SPM	1	ROIs	unclear
16060826	14	26	2005	cognitive	1.5	7	SPM	8	ROIs	none
16081303	40	7	2005	mixed	1.5	6	SPM	6	ROIs	unclear
16219830	12	3	2005	cognitive	1.5	10	NA	24	WB	none
16275931	20	3	2005	cognitive	3	4	SPM	7	WB	unclear
10.1002/hbm.20065	16	36	2005	motor_somatosensory	3	5	NA	6	WB	unclear
10.1007/s00406-005-0566-x	26	3	2005	cognitive	1.5	4	SPM	12	WB	unclear
10.1017/S1355617705050757	49	2	2005	cognitive	1.5	7	Non-SPM	3.5	WB	unclear
10.1093/alcalc/agh134	39	6	2005	cognitive	1.5	7	Non-SPM	3.5	WB	unclear
10.1097/00001756-200502280-00015	92	3	2005	cognitive	1.5	5	SPM	9	WB	unclear
10.1192/bjp.186.1.48	26	1	2005	cognitive	1.5	4	SPM	12	WB	unclear
16303148	205	2	2006	cognitive	3	5	NA	7	WB	unclear
16460858	12	5	2006	mixed	1.5	7	NA	7.2	WB	unclear
16540350	323	2	2006	cognitive	3	5	NA	4	WB	unclear
16601264	28	3	2006	motor_somatosensory	1.5	6	Non-SPM	5	WB	fdr
16614061	13	4	2006	motor_somatosensory	3	4	SPM	10	WB	none
16678867	11	2	2006	cognitive	1.5	7	SPM	8	WB	unclear
16714123	25	10	2006	cognitive	3	5	SPM	7.5	WB	fdr
16716389	30	2	2006	motor_somatosensory	1.5	4	SPM	8	WB	unclear
16730459	38	26	2006	cognitive	1.5	5	SPM	8	WB	fdr
16762940	24	3	2006	cognitive	1.5	4	SPM	10	WB	fwe
16829139	22	11	2006	cognitive	1.5	3	SPM	8	WB	none
16839780	34	2	2006	motor_somatosensory	1.5	5	SPM	9	WB	unclear
10.1007/s00234-005-0004-9	26	7	2006	mixed	1.5	3	SPM	9	WB	unclear
10.1016/j.bbr.2005.12.008	18	2	2006	cognitive	1.5	3	SPM	7.2	WB	fdr
10.1016/j.neures.2006.04.009	56	0	2006	cognitive	1.5	4	SPM	8	WB	fdr
10.1016/j.neuroimage.2005.12.016	31	31	2006	mixed	1.5	3	Non-SPM	6	WB	fdr
10.1016/j.neuroimage.2006.03.053	38	6	2006	cognitive	1.5	5	SPM	8	WB	unclear
10.1016/j.neuroimage.2006.05.017	40	14	2006	motor_somatosensory	3	4	SPM	10	WB	none
10.1016/j.neuroimage.2006.07.022	18	7	2006	cognitive	1	6	SPM	8	WB	fwe
17038205	38	3	2007	cognitive	1.5	5	SPM	8	WB	unclear
17131602	22	2	2007	cognitive	1.5	NA	SPM	10	WB	unclear
17306771	34	6	2007	cognitive	1.5	7	Non-SPM	7.2	WB	NA
17315226	25	1	2007	cognitive	3	5	SPM	7.5	WB	unclear
17331218	19	4	2007	motor_somatosensory	4	5	Non-SPM	4	WB	unclear
17464691	25	12	2007	cognitive	1.5	NA	SPM	NA	WB	none
17615282	17	10	2007	motor_somatosensory	NA	NA	NA	NA	WB	none
17629502	33	25	2007	motor_somatosensory	1.5	3	SPM	6	ROIs	unclear
17636562	24	3	2007	cognitive	3	NA	SPM	8	ROIs	unclear
18039046	24	5	2007	mixed	1.5	1.5	SPM	12	WB	none
10.1002/hbm.20319	36	4	2007	motor_somatosensory	4	4	NA	8	WB	unclear
10.1016/j.ijpsycho.2006.03.008	44	2	2007	cognitive	1.5	3	Non-SPM	4	WB	unclear
10.1016/j.neuropsychologia.2007.04.012	40	11	2007	cognitive	1.5	3	SPM	10	WB	none
10.1016/j.neuropsychologia.2007.06.011	24	10	2007	cognitive	3	3.6	SPM	9	WB	none
10.1093/scan/nsm018	23	4	2007	cognitive	3	NA	SPM	12	ROIs	none
10.1152/ajpregu.00366.2006	16	3	2007	physiological	4	5	SPM	8	WB	unclear
10.1002/hbm.20536	24	4	2008	motor_somatosensory	1.5	4	Non-SPM	8	ROIs	fdr
10.1002/jmri.21374	40	2	2008	cognitive	1.5	5	NA	5	ROIs	unclear
10.1007/s00221-008-1405-x	8	16	2008	cognitive	4	5	NA	NA	WB	none
10.1007/s00702-008-0073-0	24	2	2008	cognitive	3	3.6	SPM	9	WB	fdr
10.1016/j.cortex.2008.02.004	26	4	2008	cognitive	1.5	5	SPM	8	WB	fwe
10.1016/j.euroneuro.2007.10.002	14	0	2008	mixed	1.5	1.2	NA	9	WB	unclear
10.1016/j.jpsychires.2007.11.010	22	4	2008	physiological	3	NA	SPM	4	WB	fdr
10.1016/j.neuroimage.2007.10.045	22	8	2008	motor_somatosensory	3	4	SPM	5	WB	none
10.1016/j.neuroimage.2008.01.040	21	0	2008	motor_somatosensory	1.5	2.8	SPM	8	WB	fdr
10.1016/j.neuroimage.2008.04.180	26	2	2008	mixed	1.5	NA	SPM	NA	WB	none
10.1016/j.neuroimage.2008.07.044	23	12	2008	motor_somatosensory	3	4	Non-SPM	8	WB	fdr
10.1016/j.neuropsychologia.2007.12.021	62	8	2008	cognitive	1.5	5	SPM	10	WB	fwe
10.1016/j.neuropsychologia.2008.04.013	24	2	2008	cognitive	3	3.1	SPM	10	WB	fwe
10.1016/j.neuroscience.2007.08.040	28	5	2008	cognitive	4	4	SPM	8	WB	unclear
10.1038/sj.npp.1301618	30	8	2008	cognitive	1.5	4	SPM	8	WB	none
10.1093/scan/nsn026	28	3	2008	cognitive	3	5	SPM	NA	WB	none
10.1111/j.1460-9568.2008.06311.x	37	0	2008	cognitive	1.5	7	Non-SPM	7.2	WB	unclear
10.1177/1368430207088035	25	9	2008	cognitive	3	NA	SPM	6	WB	none
10.1371/journal.pone.0003622	16	15	2008	mixed	3	2	Non-SPM	6	WB	none
10.1002/hbm.20783	50	0	2009	cognitive	1.5	3	SPM	8	WB	unclear
10.1007/s11682-009-9068-1	60	7	2009	motor_somatosensory	3	4	SPM	10	WB	none
10.1016/j.bbr.2009.01.026	50	0	2009	cognitive	1.5	7	SPM	10	WB	unclear
10.1016/j.bbr.2009.02.009	20	15	2009	cognitive	3	3	Non-SPM	4	WB	unclear
10.1016/j.cortex.2007.09.006	44	8	2009	cognitive	1.5	8	SPM	8	WB	none
10.1016/j.neulet.2008.10.094	32	2	2009	cognitive	1.5	4	SPM	8	WB	fdr
10.1016/j.neuroimage.2008.12.034	46	17	2009	cognitive	1.5	8	NA	NA	WB	unclear
10.1016/j.neuroimage.2009.04.042	49	4	2009	cognitive	3	4.5	SPM	4	WB	unclear
10.1016/j.neuroimage.2009.06.070	63	9	2009	cognitive	1.5	7	Non-SPM	7.2	WB	unclear
10.1017/S1461145708009395	74	4	2009	mixed	NA	NA	NA	NA	WB	fwe
10.1093/cercor/bhn172	22	10	2009	cognitive	3	6	SPM	8	WB	unclear
10.1093/scan/nsn051	32	1	2009	cognitive	1.5	3.8	SPM	6	WB	none
10.1186/1471-2202-10-9	24	2	2009	cognitive	1.5	4	SPM	8	ROIs	fwe
10.1186/1471-2202-10-91	50	0	2009	mixed	3	2	SPM	9	ROIs	fdr
10.1523/JNEUROSCI.4392-08.2008	28	7	2009	cognitive	3	3.5	SPM	10	WB	unclear
10.1002/da.20721	20	28	2010	cognitive	3	3.5	SPM	6	WB	none
10.1002/hbm.20903	33	4	2010	cognitive	NA	NA	NA	NA	WB	fwe
10.1002/hbm.20968	49	1	2010	physiological	3	3.125	NA	6	WB	fdr
10.1007/s11682-009-9085-0	20	19	2010	motor_somatosensory	1.5	4	SPM	7	WB	fwe
10.1007/s11682-010-9096-x	27	3	2010	mixed	1.5	2.9	Non-SPM	5	WB	unclear
10.1016/j.bbr.2010.03.042	100	5	2010	physiological	3	4	NA	6	WB	fwe
10.1016/j.eurpsy.2010.04.007	25	2	2010	cognitive	1.5	5	SPM	12	WB	unclear
10.1016/j.neures.2009.12.011	36	2	2010	cognitive	1.5	3	SPM	9	WB	unclear
10.1016/j.neuroimage.2010.01.094	43	2	2010	cognitive	1.5	4	SPM	6	WB	fdr
10.1016/j.neuroimage.2010.02.058	63	5	2010	motor_somatosensory	1.5	7	NA	7.2	WB	unclear
10.1016/j.paid.2010.02.012	19	8	2010	motor_somatosensory	1.5	5	SPM	8	WB	fwe
10.1016/j.physbeh.2010.01.008	43	14	2010	cognitive	3	4	SPM	6	WB	fdr
10.1016/j.psyneuen.2009.07.009	39	0	2010	motor_somatosensory	1.5	5	SPM	9	WB	fwe
10.1016/j.psyneuen.2009.10.006	24	11	2010	cognitive	3	3	SPM	8	WB	fwe
10.1016/j.psyneuen.2010.02.010	79	2	2010	cognitive	3	3	SPM	8	WB	none
10.1037/a0017551	86	4	2010	cognitive	1.5	6.6	NA	8	WB	unclear
10.1097/WNR.0b013e32833774f7	16	11	2010	cognitive	3	5	SPM	6	WB	none
10.1109/BMEI.2010.5639999	40	5	2010	physiological	1.5	5	SPM	12	WB	none
10.1111/j.1743-6109.2009.01405.x	44	8	2010	motor_somatosensory	1.5	5	SPM	9	WB	fwe
10.1176/appi.ajp.2009.09020249	93	2	2010	cognitive	1.5	5	SPM	8	WB	unclear
10.1523/JNEUROSCI.3021-09.2010	25	19	2010	cognitive	1.5	7	NA	8	WB	fwe
10.3109/02699050903508218	10	0	2010	cognitive	1.5	5	NA	8	WB	fwe
10.1002/hbm.21165	43	16	2011	cognitive	3	4	NA	6	WB	fwe
10.1016/j.appet.2011.06.009	21	11	2011	cognitive	3	1	Non-SPM	NA	WB	unclear
10.1016/j.brainres.2011.03.043	23	5	2011	cognitive	1.5	1.5	SPM	8	WB	none
10.1016/j.cortex.2011.05.014	46	4	2011	cognitive	3	4	NA	4	WB	unclear
10.1016/j.dcn.2010.10.001	58	1	2011	physiological	3	3	SPM	1	WB	unclear
10.1016/j.jneuroling.2011.03.003	22	1	2011	cognitive	3	3.5	SPM	8	WB	none
10.1016/j.neuroimage.2011.02.019	470	1	2011	mixed	3	2.4	SPM	4	ROIs	fwe
10.1016/j.neuropsychologia.2011.02.010	29	45	2011	cognitive	3	3.5	SPM	8	WB	unclear
10.1016/j.neuropsychologia.2011.03.010	32	3	2011	motor_somatosensory	3	1	SPM	8	WB	fwe
10.1097/WNR.0b013e32833ddd92	47	5	2011	mixed	3	3.5	NA	5	WB	fwe
10.1111/j.1530-0277.2011.01527.x	95	3	2011	cognitive	3	NA	NA	NA	WB	fdr
10.1111/j.1552-6569.2009.00402.x	20	8	2011	cognitive	1.5	3	NA	4	WB	none
10.3389/fpsyg.2011.00161	16	11	2011	motor_somatosensory	3	1	NA	5	WB	unclear
10.1002/hbm.22144	40	4	2012	cognitive	3	3	Non-SPM	4	WB	unclear
10.1002/j.1532-2149.2011.00027.x	30	2	2012	motor_somatosensory	1.5	3	SPM	9	WB	fwe
10.1007/s00429-012-0428-z	86	2	2012	cognitive	1.5	4	SPM	12	WB	fwe
10.1016/j.bandc.2011.10.008	34	7	2012	cognitive	1.5	3	SPM	8	WB	none
10.1016/j.brainres.2011.08.058	30	9	2012	cognitive	3	3	SPM	6	WB	fdr
10.1016/j.brainres.2012.05.031	36	1	2012	cognitive	3	1	SPM	8	WB	fwe
10.1016/j.brainres.2012.07.010	32	7	2012	cognitive	3	3	SPM	9	WB	none
10.1016/j.neulet.2012.03.038	30	30	2012	cognitive	1.5	1.5	SPM	8	WB	none
10.1016/j.neuroimage.2011.08.087	22	6	2012	cognitive	3	3.5	SPM	6	WB	none
10.1016/j.neuroimage.2012.03.080	140	17	2012	physiological	3	3	SPM	8	WB	unclear
10.1016/j.pain.2011.11.006	60	9	2012	motor_somatosensory	3	4	SPM	8	WB	fwe
10.1016/j.pscychresns.2011.05.008	18	2	2012	motor_somatosensory	3	3	SPM	5	WB	fdr
10.1016/j.sleep.2011.09.019	16	8	2012	physiological	3	4	SPM	8	WB	none
10.1080/17470919.2011.580120	42	7	2012	cognitive	1.5	2	SPM	8	WB	unclear
10.1093/brain/aws175	44	24	2012	motor_somatosensory	3	3.5	Non-SPM	10	WB	fdr
10.1186/1471-2202-13-54	48	0	2012	mixed	3	2	SPM	9	ROIs	fdr
10.1186/2045-5380-2-7	24	5	2012	cognitive	3	3	SPM	8	ROIs	fwe
10.1371/journal.pone.0037901	26	8	2012	cognitive	1.5	6	SPM	10	WB	unclear
10.1371/journal.pone.0038355	61	11	2012	cognitive	1.5	5	SPM	8	WB	unclear
10.1371/journal.pone.0040993	37	1	2012	motor_somatosensory	1.5	NA	SPM	4	WB	fwe
10.2466/04.22.24.27.PMS.113.5.461-480	15	7	2012	cognitive	NA	NA	NA	NA	WB	none
23196633	138	36	2013	mixed	3	4	SPM	5	WB	unclear
23386740	73	3	2013	cognitive	3	3	SPM	7	WB	fwe
23596188	34	23	2013	mixed	3	1.3	SPM	6	WB	fwe
24036962	45	11	2013	mixed	3	5	Non-SPM	5	WB	none
10.1002/hbm.21514	104	6	2013	physiological	3	4	SPM	6	WB	none
10.1007/s11682-013-9241-4	28	12	2013	cognitive	1.5	3	NA	8	WB	unclear
10.1016/j.bbr.2012.12.023	31	13	2013	cognitive	1.5	4	SPM	8	WB	none
10.1016/j.bbr.2013.07.050	24	3	2013	cognitive	3	5	SPM	6	ROIs	fwe
10.1016/j.brainres.2013.08.040	52	4	2013	cognitive	3	3	Non-SPM	4	WB	fdr
10.1016/j.dcn.2012.08.001	65	0	2013	cognitive	3	4	SPM	6	WB	fwe
10.1016/j.neuroimage.2013.01.057	80	15	2013	cognitive	3	3	SPM	8	WB	fwe
10.1016/j.neuroimage.2013.04.105	39	3	2013	cognitive	3	3	SPM	8	WB	fwe
10.1016/j.neuroimage.2013.06.078	66	5	2013	motor_somatosensory	1.5	7	Non-SPM	7.2	WB	unclear
10.1016/j.pain.2012.11.014	64	0	2013	motor_somatosensory	3	3	Non-SPM	8	ROIs	none
10.1016/j.pain.2013.06.024	114	21	2013	mixed	3	3	SPM	8	WB	fdr
10.1016/j.psyneuen.2013.05.015	96	2	2013	cognitive	1.5	5	SPM	9	WB	fwe
10.1016/j.psyneuen.2013.09.022	158	15	2013	cognitive	3	2.5	Non-SPM	8	WB	unclear
10.1016/j.yhbeh.2013.08.003	46	10	2013	motor_somatosensory	3	3	NA	6.88	WB	unclear
10.1038/ijir.2012.47	20	10	2013	motor_somatosensory	3	NA	NA	NA	WB	none
10.1038/npp.2013.92	59	1	2013	motor_somatosensory	3	5	SPM	9	WB	fwe
10.1080/17470919.2013.794751	22	9	2013	mixed	3	4	SPM	4	WB	fwe
10.1097/WNR.0b013e32835df4fa	18	2	2013	cognitive	4	3	Non-SPM	8	WB	fdr
10.1111/gbb.12035	138	2	2013	cognitive	3	NA	SPM	6	ROIs	fwe
10.1111/jsm.12096	100	6	2013	motor_somatosensory	1.5	5	SPM	9	WB	unclear
10.1152/ajpgi.00385.2012	32	8	2013	motor_somatosensory	3	3	Non-SPM	NA	WB	unclear
10.1186/2042-6410-4-9	51	2	2013	cognitive	3	6	SPM	10	WB	unclear
10.1371/journal.pone.0049033	47	2	2013	mixed	1.5	5	SPM	8	WB	unclear
10.1371/journal.pone.0053824	32	13	2013	cognitive	3	3	SPM	6	WB	fdr
10.1371/journal.pone.0055347	282	17	2013	physiological	3	3.75	SPM	NA	WB	none
10.1371/journal.pone.0076294	36	9	2013	cognitive	3	3	Non-SPM	6	WB	fdr
10.1523/JNEUROSCI.5733-12.2013	178	4	2013	physiological	3	4	SPM	8	WB	fwe
10.3758/s13415-012-0134-6	36	27	2013	cognitive	1.5	4	SPM	8	WB	none
1016/j.dcn.2012.08.001	65	2	2013	cognitive	3	4	SPM	6	WB	fwe
